# Supplementary material for: Cryomilling of Isotope-Enriched Ti Powders for HIVIPP Deposition to Manufacture Targets for Nuclear Cross Section Measurement
Source: Materials (Basel). 2023 May 24;16(11):3926. doi: 10.3390/ma16113926 (PMC10253755; doi:10.3390/ma16113926)
Supplement: Supplementary file 1 [file materials-16-03926-s001.zip]

Archive with 1 entries (1 files):
- materials-2396281-supplementary.pdf
